# Supplementary material for: The Effect of Alternative Splicing Sites on Mirtron Formation and Arm Selection of Precursor microRNAs
Source: Int J Mol Sci. 2024 Jul 12;25(14):7643. doi: 10.3390/ijms25147643 (PMC11277307; doi:10.3390/ijms25147643)
Supplement: Supplementary file 1 [file ijms-25-07643-s001.zip]

Archive with 6 entries (6 files):
- Suppl_Data_S1A_EGFP_hsa_miR_33b_sequence.dna
- Suppl_Data_S1B_EGFP_hsa_miR_877_sequence.dna
- Suppl_Data_S1C_EGFP_NADi6_sequence.dna
- Suppl_Figure_S1.tif
- Suppl_Figure_S2.tif
- Suppl_Table_1.xlsx
