# Supplementary material for: The Effect of Alternative Splicing Sites on Mirtron Formation and Arm Selection of Precursor microRNAs
Source: Int J Mol Sci. 2024 Jul 12;25(14):7643. doi: 10.3390/ijms25147643 (PMC11277307; doi:10.3390/ijms25147643)
Supplement: Supplementary file 1 [file ijms-25-07643-s001.zip › Suppl_Table_1.xlsx]

## Sheet: Munka1
Cloning primers	Sequences
pcep4/p273-MCS-For	5'-GCCGCTAGCGCTACCGGTCGCCACC
mirtronGFP_backbone_swap_For	5'-TACCGAAGCCGCTAGCGCTACCGGTCGCCACCATGGTG
mirtronGFP_backbone_swap_Rev	5'-TGTCATGGCTTTAGAAGCTAGATCTGGCCATCTAGAGCGGC
miR-877_normal_hifi_fwd	5'-TCGAGGACGGCAGCGTGCAGGTAGAGGAGATGGCGCAG
miR-877_kanon5-SS_mut_hifi_fwd	5'-TCGAGGACGGCAGCGTGCAGTGAGAGGAGATGGCGCAG
miR-877_normal_hifi_rev	5'-TGCTGGTAGTGGTCGGCCAGCTGGGAGGAGGGAGAAGAG
miR-877 3SSmut. FOR	5'-CTTCTCCCTCCTCCCGACTGGCCGACCACTAC
miR-877 3SSmut. REV	5'-GTAGTGGTCGGCCAGTCGGGAGGAGGGAGAAG
NAD_intron6_fwd_normal	5'-TCGAGGACGGCAGCGTGCAGGTATGTAGTAGAATTCTGTCAATCTTTTTG
NAD_intron6_fwd_5'Ssmutans	5'-TCGAGGACGGCAGCGTGCAGTGATGTAGTAGAATTCTGTCAATCTTTTTG
NAD_intron6_rev	5'-TGCTGGTAGTGGTCGGCCAGCTTAAGTAGATTATGAAAGAGTCAATC
HIFI_3'SSmut_NADi6_rev	5'-TGCTGGTAGTGGTCGGCCAGTCTAAGTAGATTATGAAAGAGTCAATC
miR33b 3SSmut. FOR	5'-CCTGCCACCCCCGACTGGCCGACCAC
miR33b 3SSmut. REV	5'-GTGGTCGGCCAGTCGGGGGTGGCAGG
CAG long cloning FOR	5'-TGCGTGAAAGCCTTGAGGGGCTCCGGGA
mCherry cloning REV	5'-TCCAAACTCATCGAGCTCGAGCTAGATCTGGCCATCTAGAGCGGCCGC
mcherry_p273_hifi_for	5'-ATTTCGAGTAGCCTTCCACAACGGGCCAGATATACGCG
mcherry_p273_hifi_rev	5'-CACTAGTGAATTCGATATCACACTAGTGAATTTCCACCGC
miR-512 HIFI 3UTR FOR	5'-AGCGGCCGCTCGAGCATGCAGCCTGCAGTTTCCAGGTAC
miR-512 HIFI 3UTR REV	5'-AATAGGGCCCTCTAGATGCAAGCTTTTACCTGCAGTGG
